# Supplementary material for: Patient and Provider Demographics and the Management of Genitourinary Tract Infections in the Emergency Department
Source: Emerg Med Int. 2023 Sep 11;2023:1522347. doi: 10.1155/2023/1522347 (PMC10506883; doi:10.1155/2023/1522347)
Supplement: Supplementary Materials — Supplementary file 1: the univariate analysis for UTI diagnosis and ≥10,000 CFU/mL bacteriuria vs. <10,000 CFU/mL bacteriuria on urine culture. Supplementary file 2: the univariate analysis for the empiric treatment for gonorrhea and chlamydia in those tested for the diseases. [file 1522347.f1.zip]

Archive with 2 entries (2 files):
- Supplement 1 (1).docx
- Supplement 2 (1).docx
